# Supplementary material for: Time- and Dose-Dependent PSP-Induced Modulation of Antiviral Signaling Networks in CD4+ T Cells
Source: Int J Mol Sci. 2026 Apr 20;27(8):3661. doi: 10.3390/ijms27083661 (PMC13115976; doi:10.3390/ijms27083661)
Supplement: Supplementary file 1 [file ijms-27-03661-s001.zip]

Archive with 1 entries (1 files):
- ijms-4231283-supplementary.pdf
